# Supplementary material for: Measles Surveillance in Tuscany (Italy), 2019–2024: A Six-Year Epidemiological Analysis
Source: Vaccines (Basel). 2026 Jun 25;14(7):558. doi: 10.3390/vaccines14070558 (PMC13417429; doi:10.3390/vaccines14070558)
Supplement: Supplementary file 1 [file vaccines-14-00558-s001.zip]

Archive with 1 entries (1 files):
- vaccines-4357279-supplementary.pdf
